# Supplementary material for: Amiskwia is a large Cambrian gnathiferan with complex gnathostomulid-like jaws
Source: Commun Biol. 2019 May 3;2:164. doi: 10.1038/s42003-019-0388-4 (PMC6499802; doi:10.1038/s42003-019-0388-4)
Supplement: Supplementary file 3 — Supplementary Data 1 [file 42003_2019_388_MOESM3_ESM.xls]

## Sheet: Sheet1
Caron & Cheung Amiskwia - Figured & Referred Specimens
Royal Ontario Museum - Invertebrate Palaeontology
Locality	Stratigraphy	ROMIP #	Field #	Figure	Notes (Dimensions excluding tentacles)
Walcott Quarry (BW), Yoho National Park	- 265 cm	61122	991283	2b	L=28mm
Walcott Quarry (Talus), Yoho National Park	Talus	64013	953821	3abcde	L=30mm+ (incomplete, part of tail fin broken in the field)
Walcott Quarry (BW), Yoho National Park	- 120 cm	64014	942509	2fg, 4f	L=24mm
Walcott Quarry (BW), Yoho National Park	- 480 cm	64015	002655	2d	L=8mm
Walcott Quarry (BW), Yoho National Park	- 235 cm	64016	981842	4bc	L=11mm
Walcott Quarry (BW), Yoho National Park	- 235 cm	65030	982342	2l	L=31mm
Walcott Quarry (BW), Yoho National Park	- 400 cm	65031	003234		L=15mm+ (incomplete, part of head broken in the field)
Walcott Quarry (BW), Yoho National Park	- 320 cm	65032	990748		L=15mm
Walcott Quarry (FW), Yoho National Park	- 105 cm	65033	971443	2k	L=20mm+ (incomplete, part of head broken in the field)
Walcott Quarry (FW), Yoho National Park	- 165 cm	65034	971843		L=23mm (head partially dislocated from body?)
Walcott Quarry (BW), Yoho National Park	- 235 cm	65035	982309	2c	L=31mm
Walcott Quarry (FW), Yoho National Park	- 105 cm	65036	971437	2h	L=13mm
Walcott Quarry (BW), Yoho National Park	- 320 cm	65038	982097	2i, 5abcdef	L=14mm
Walcott Quarry (BW), Yoho National Park	- 225 cm	65039	990348		L=13mm
Walcott Quarry (BW), Yoho National Park	- 235 cm	65040	981843		L=14mm
Walcott Quarry (FW), Yoho National Park	- 80 cm	65041	971040	2j	L=20mm
Walcott Quarry (BW), Yoho National Park	- 480 cm	65042	003357	2e	L=10mm
Walcott Quarry (BW), Yoho National Park	- 210 cm	65043	981482		L=14mm
Walcott Quarry (BW), Yoho National Park	- 235 cm	65044	982320	2m	L=21mm
Walcott Quarry (Talus), Yoho National Park	Talus	65045	880196		L=28mm
Walcott Quarry (BW), Yoho National Park	- 320 cm	65046	991447	2a, 5ghi	L=15mm
Walcott Quarry (SoF), Yoho National Park	NA	65047	951987	1c, 4l	L=7mm
National Museum of Natural History - Smithsonian Institution - Paleobiology
Locality	Stratigraphy	USNM	Field #	Figure	Notes (Dimensions excluding tentacles)
Walcott Quarry, Yoho National Park	Phyllopod Bed	57644	NA	1ab, 4ghi	Lectotype, L=22.5mm
Walcott Quarry, Yoho National Park	Phyllopod Bed	57645	NA	1def, 3f, 4a	L=22.5mm
Walcott Quarry, Yoho National Park	Phyllopod Bed	198657	NA		L=11mm
Walcott Quarry, Yoho National Park	Phyllopod Bed	198670	NA	4jk	L=17.5mm
Walcott Quarry, Yoho National Park	Phyllopod Bed	203022	NA	4de	L=20mm+ (incomplete, head partially compressed vertically)
